# Supplementary material for: Targeting BRD4 in gastric cancer: promoting apoptosis and suppressing tumor progression
Source: Front Pharmacol. 2026 Jun 24;17:1835830. doi: 10.3389/fphar.2026.1835830 (PMC13341472; doi:10.3389/fphar.2026.1835830)
Supplement: Supplementary file 3 [file Table1.xlsx]

## Sheet: BRD4 Pathway(BioGRID)Gene Set
BRD4 Pathway(BioGRID)Gene Set
BRD4
RFC1
SIPA1
CCNT1
CDK9
KDM5B
AFF1
MESDC2
C8orf33
HIST1H3A
KAT8
YWHAZ
YWHAE
WHSC1L1
JMJD6
CHD4
ATAD5
GLTSCR1
ELAVL1
MYC
MLLT1
PRPF40A
vif
TCERG1
STAT3
GPSM1
FAM90A1
CYP1A1
AP3M1
NUMA1
RPL6
MMGT1
Junb
EP300
SMC1A
CDC5L
CHD8
PTAR1
BRCA1
PIP4K2A
CAMKV
CHEK2
CHEK1
WEE1
CDC7
INO80B
TRIM25
ORF57
SPOP
AR
ERG
ING3
RNF4
COPS5
H3F3A
ESR2
EZH2
HIST1H4A
HIST1H2BB
KIAA1429
USP17L2
ACTC1
XRCC6
PRKAA1
CUL4B
E
WHSC1
SNAI1
LMNA
BRD2
BRD9
TRIM55
TRIM63
FASN
BCAR1
EGLN1
EGLN2
EGLN3
vpr
RFC5
HDAC1
CBX3
HIST1H2BG
TERF2IP
SULF2
RPL35A
HSPA2
PIP4K2C
PLEKHA2
BAG1
UQCR11
HSPA1A
SPDYE7P
CT45A5
BAG2
FGF11
KCNE3
PLCD3
KLHL20
Rbm14
TRIP12
VHL
USP22
ASXL3
BRD3
ASXL1
ASXL2
EGFR
BLVRA
HIST2H2BE
WDR5
E2F4
PARK2
SPDYE4
HHV8GK18_gp81
ZRANB1
GATA4
TIPARP
HIST1H3C
TRIM67
PHF21A
RCOR1
YWHAH
SLX4
TOP3B
SMC5
RPA1
RPA2
RPA3
YAP1
WWTR1
CEBPA
CEBPB
MECP2
NFIA
NFIB
NFIC
NFIX
CHD1L
E2
TOPBP1
LETM2
SLC25A22
SLC14A2
SLC26A11
USP35
TRAF2

## Sheet: Figure2
Figure2.C	Case1
Relative BRD4 mRNA expression	Adjacent	Gastric cancer
	0.950354	3.19979
	1.09366	2.77683
	0.962968	4.46852
	Case2
	Adjacent	Gastric cancer
	0.967662	3.04282
	1.03502	3.19525
	0.997768	2.82674
	Case3
	Adjacent	Gastric cancer
	0.976601	2.02837
	1.07255	2.54903
	0.950752	2.41887

## Sheet: Figure3
Figure3.K-M	Patients	Gene	survival time (Months)	Status(0=Survival;1=Death)	T stage(1=T1;2=T2;3=T3;4=T4)	N stage(0=N0;1=N+)	TNM stage(1=IA;2=IB;3=IIA;4=IIB;5=IIIA;6=IIIB;7=IIIC)
	1	4	19	1	4	1	7
	2	9	8.48219	1	4	1	7
	3	9	37	1	2	1	5
	4	2	82.7753	0	3	0	3
	5	4	85.2822	0	3	1	4
	6	0	43.7918	1	2	0	2
	7	4	10	1	4	1	7
	8	1	67.4548	1	3	1	5
	9	8	14.0055	1	4	1	6
	10	6	85.2164	0	3	1	4
	11	6	85.0849	0	4	0	4
	12	9	33.0521	1	4	1	7
	13	1	18	1	4	1	6
	14	6	84.1315	0	3	1	6
	15	9	83.9671	0	4	1	7
	16	6	104.351	0	4	1	6
	17	4	25.7425	1	4	1	7
	18	4	13.2493	1	4	1	7
	19	3	103.66	0	4	0	4
	20	3	89.8192	0	3	0	3
	21	1	89.326	0	3	0	3
	22	4	26.7945	1	4	1	5
	23	9	104.088	0	3	1	4
	24	4	92.09	0	4	0	4
	25	2	103.858	0	3	0	3
	26	8	103.627	0	4	1	7
	27	2	13.2822	1	4	0	6
	28	1	91.6274	0	4	0	4
	29	2	89.2274	0	3	1	4
	30	2	83.474	0	3	1	4
	31	6	9.6	1	4	1	7
	32	6	75.7479	0	4	1	6
	33	9	23.4521	1	4	1	6
	34	1	23.2219	1	4	1	7
	35	4	6.34521	1	4	1	7
	36	0	14.7333	1	4	0	2
	37	4	74.137	0	4	1	7
	38	6	73.97	0	4	1	5
	39	3	96.4274	0	3	1	6
	40	0	31.4603	1	2	1	3
	41	8	13.611	1	3	1	6
	42	4	8.38356	1	4	1	7
	43	9	63.9781	0	3	1	4
	44	6	63.7808	0	1	0	1
	45	6	11.5397	1	4	0	4
	46	6	63.1233	0	4	1	7
	47	6	62.3671	0	4	0	4
	48	0	75.0904	0	1	0	1
	49	6	18.8055	1	1	1	4
	50	0	56.4822	0	1	0	1
	51	2	70.3233	0	2	0	3
	52	2	67.3973	0	2	0	2
	53	3	60.0986	0	2	0	2
	54	3	108.921	0	2	1	3
	55	3	61.5452	0	1	1	2
	56	6	61.3151	0	4	0	4
	57	9	60.7233	0	4	0	6
	58	2	60.5589	0	4	0	4
	59	1	40.6247	1	3	1	5
	60	1	83.0795	0	2	1	3
	61	4	37.063	1	4	1	5
	62	6	17	1	4	1	7
	63	9	6.08219	1	4	1	7
	64	12	9.27123	1	4	1	7

## Sheet: Figure4
Figure4.B (AGS)	Time（hours）	sgCtrl						sg#1						sg#2
OD450	24	0.047	0.052	0.056	0.055	0.045	0.052	0.045	0.044	0.044	0.052	0.047	0.052	0.042	0.051	0.049	0.05	0.056	0.042
	48	0.102	0.124	0.138	0.119	0.137	0.117	0.076	0.091	0.094	0.072	0.078	0.095	0.093	0.088	0.077	0.082	0.105	0.079
	72	0.253	0.291	0.259	0.261	0.247	0.308	0.108	0.142	0.113	0.109	0.115	0.14	0.129	0.13	0.15	0.16	0.13	0.147
	96	0.565	0.456	0.542	0.499	0.485	0.416	0.17	0.182	0.207	0.238	0.162	0.205	0.198	0.291	0.227	0.222	0.23	0.305
	120	0.875	0.827	0.966	0.78	1.024	0.961	0.428	0.319	0.33	0.354	0.333	0.339	0.404	0.364	0.403	0.428	0.392	0.461
Figure4.F (HGC27)	Time（hours）	sgCtrl						sg#1						sg#2
OD450	24	0.037	0.045	0.037	0.039	0.041	0.037	0.037	0.042	0.047	0.047	0.042	0.039	0.043	0.037	0.038	0.04	0.039	0.045
	48	0.096	0.097	0.099	0.103	0.11	0.093	0.052	0.076	0.06	0.06	0.059	0.056	0.068	0.07	0.071	0.079	0.067	0.069
	72	0.205	0.236	0.216	0.28	0.208	0.231	0.104	0.109	0.1	0.082	0.1	0.078	0.125	0.086	0.106	0.115	0.101	0.114
	96	0.447	0.596	0.445	0.572	0.588	0.548	0.116	0.142	0.15	0.119	0.154	0.122	0.138	0.14	0.135	0.192	0.176	0.161
	120	1.308	1.307	1.142	0.982	1.228	0.973	0.173	0.19	0.164	0.158	0.227	0.211	0.217	0.26	0.236	0.266	0.267	0.231
Figure4.J (MKN45)	Time(Days)	sgCtrl						sg#1						sg#2
OD450	1	0.055	0.06	0.061	0.063	0.066	0.051	0.053	0.052	0.063	0.051	0.053	0.06	0.05	0.051	0.057	0.067	0.055	0.059
	3	0.106	0.128	0.129	0.132	0.123	0.13	0.086	0.096	0.092	0.082	0.081	0.094	0.092	0.094	0.076	0.081	0.086	0.091
	5	0.288	0.216	0.232	0.217	0.288	0.224	0.156	0.142	0.155	0.134	0.134	0.134	0.136	0.099	0.12	0.128	0.115	0.126
	7	0.408	0.474	0.442	0.575	0.504	0.479	0.237	0.228	0.255	0.25	0.229	0.271	0.176	0.173	0.227	0.15	0.197	0.221
	9	0.991	0.962	0.904	0.915	0.737	0.707	0.359	0.366	0.387	0.401	0.329	0.377	0.246	0.299	0.267	0.266	0.358	0.335
Figure4.D (AGS)	sgCtrl	sg#1	sg#2
Number of clones	178	51	54
	193	51	72
	172	53	78
Figure4.H (HGC27)	sgCtrl	sg#1	sg#2
Number of clones	290	13	17
	322	11	20
	303	13	17
Figure4.L (MKN45)	sgCtrl	sg#1	sg#2
Number of clones	762	45	31
	696	44	44
	829	41	39

## Sheet: Figure6
Figure6.B (AGS)	ARV771 Log(nM)	Relative OD450 Value
	-5	95.4844	97.4736	107.022
	-4	107.42	97.6726	100.259
	-3	109.807	91.9037	100.855
	-2	103.64	94.4898	98.8661
	-1	107.818	101.452	98.8661
	0	98.2693	100.855	102.646
	1	47.7422	54.5057	56.6939
	2	3.97852	3.58066	2.58604
Figure6.F (HGC27)	ARV771 Log(nM)	Relative OD450 Value
	-5	103.918	96.0821	100
	-4	100.56	99.6269	85.8209
	-3	92.3507	107.276	91.4179
	-2	93.8433	96.8284	103.918
	-1	87.5	96.2687	101.306
	0	90.8582	92.9104	93.4701
	1	63.6194	57.4627	61.194
	2	22.7612	24.2537	28.5448
Figure6.J (MKN45)	ARV771 Log(nM)	Relative OD450 Value
	-5	103.017	100.349	96.655
	-4	99.9384	115.124	99.1176
	-3	99.3228	97.4759	105.89
	-2	100.759	99.3228	109.378
	-1	101.991	108.968	94.6029
	0	108.352	92.9612	106.505
	1	77.1599	73.8765	82.9058
	2	13.9544	13.3388	12.518
Figure6.D (AGS)	DMSO	ARV771
Number of clones	168	3
	171	5
	175	4
Figure6.H (HGC27)	DMSO	ARV771
Number of clones	276	3
	285	5
	277	3
Figure6.L (MKN45)	DMSO	ARV771
Number of clones	652	23
	688	26
	872	21

## Sheet: Figure7
Figure7.B (Tumor weight)	PBS	ARV771 (10mg/kg)
	0.71	0.34
	0.6	0.35
	0.48	0.25
	0.46	0.21
	0.38	0.23
	0.4	0
Figure7.E (Mouse weight)	PBS	ARV771 (10mg/kg)
	20.6	16.64
	20.52	20.07
	19.77	19.14
	19.03	20.24
	23.88	21.08
	16.81	22.79
Figure7.D (Tumor volume(mm3))	days	PBS						ARV771 (10mg/kg)
	4	67.96	60.45	50.14	49.84	45.46	45.43	60.2	61.68	49.53	50.98	51.29	45.87
	7	99.79	92.73	80.31	79.14	76.93	75.67	69.89	70.72	58.22	59.35	58.62	12.91
	10	154.41	138.6	114.83	121.34	112.96	106.28	93.86	94.11	70.65	70.24	70.47	0
	13	264.45	241.49	147.33	162.9	154.46	146.66	120.44	119.65	84.86	84.37	82.83	0
	16	391.43	354.51	190.61	204.75	198.06	191.67	146.17	145.07	99.08	94.71	96.78	0
	19	516.22	480.46	271.75	273.45	256.47	247.76	191.03	189.59	123.64	120.42	121.35	0
	22	620.63	572.08	336.02	334.9	323.08	317.91	242.87	234.42	148.65	141.49	141.82	0

## Sheet: Quantification of WB bands
	Adjusted band volume (Int) calculated via Image Lab 6.1 software (for Western blot band quantification)(Statistical analysis was conducted using the Wilcoxon rank-sum test)
		Case 1		Case 2		Case 3		p value(T vs. A)(BRD4 levels)
Figure2.D		T	A	T	A	T	A	Case 1	Case 2	Case 3
First Repetition	BRD4	27461760	21363760	38426800	7227120	31697120	9861280	p<0.05	p<0.05	p<0.05
	βactin	32630480	27318960	21492800	32187600	30949440	33394240
	Relative BRD4 expression normalized to β-actin	0.841598	0.782012	1.78789	0.224531	1.02416	0.295299
	BRD4 levels in adjacent(relative to gastric cancer)	1	0.929199	1	0.125584	1	0.288333
Second Repetition	BRD4	33939111	11301977	22099776	12778645	41081264	29519061
	βactin	28716080	25986880	16976720	34184880	35739360	31773120
	Relative BRD4 expression normalized to β-actin	1.18189	0.434911	1.30177	0.37381	1.14947	0.929058
	BRD4 levels in adjacent(relative to gastric cancer)	1	0.367981	1	0.287155	1	0.80825
Third Repetition	BRD4	25786644	17936568	41338986	6646146	26139594	14959932
	βactin	10020400	8860000	4869120	7649920	9213680	7287760
	Relative BRD4 expression normalized to β-actin	2.57341	2.02444	8.49003	0.868786	2.83704	2.05275
	BRD4 levels in adjacent(relative to gastric cancer)	1	0.786676	1	0.10233	1	0.723552
Figure2.E		GES-1	AGS	HGC27	MKN45	MKN74	p value(vs. A)(BRD4 levels)
First Repetition	BRD4	11954912	27313539	41420964	36484570	35672134	AGS	HGC27	MKN45	MKN74
	βactin	47936963	45681987	35407247	36410310	34198389	p<0.05	p<0.05	p<0.05	p<0.05
	Relative BRD4 expression normalized to β-actin	0.249388	0.597906	1.16984	1.00204	1.04309
	BRD4 levels in gastric cancer cells(relative to normal gastric epithelial cell GES-1)	1	2.39749	4.69086	4.01799	4.18261
Second Repetition	BRD4	79853600	104744640	141096560	152551040	186351440
	βactin	37540338	44118870	29599786	44519194	27541176
	Relative BRD4 expression normalized to β-actin	2.12714	2.37415	4.76681	3.42664	6.76628
	BRD4 levels in gastric cancer cells(relative to normal gastric epithelial cell GES-1)	1	1.11612	2.24095	1.61091	3.18093
Third Repetition	BRD4	20184974	25928669	38259384	36121565	30081778
	βactin	63439040	56058640	40306000	42844560	42844560
	Relative BRD4 expression normalized to β-actin	0.318179	0.462528	0.949223	0.843084	0.702114
	BRD4 levels in gastric cancer cells(relative to normal gastric epithelial cell GES-1)	1	1.45367	2.9833	2.64972	2.20666
Figure4.A		AGS sgCtrl	AGS sgBRD4#1	AGS sgBRD4#2	p value(vs. sgCtrl)(BRD4 levels)
First Repetition	BRD4	107292920	5392940	3932040	sgBRD4#1	sgBRD4#2
	βactin	29807496	33520032	40753944	p<0.05	p<0.05
	Relative BRD4 expression normalized to β-actin	3.59953	0.160887	0.0964824
	BRD4 levels in BRD4 KO cells(relative to sgCtrl cells)	1	0.0446967	0.0268042
Second Repetition	BRD4	134050608	15006528	7926696
	βactin	40412817	43631253	29471280
	Relative BRD4 expression normalized to β-actin	3.31703	0.34394	0.268963
	BRD4 levels in BRD4 KO cells(relative to sgCtrl cells)	1	0.103689	0.0810856
Third Repetition	BRD4	105618890	2918313	5405869
	βactin	30229272	21955536	26345088
	Relative BRD4 expression normalized to β-actin	3.49393	0.132919	0.205195
	BRD4 levels in BRD4 KO cells(relative to sgCtrl cells)	1	0.0380429	0.0587289
Figure4.E		HGC27 sgCtrl	HGC27 sgBRD4#1	HGC27 sgBRD4#2	p value(vs. sgCtrl)(BRD4 levels)
First Repetition	BRD4	84443850	6188644	15052284	sgBRD4#1	sgBRD4#2
	βactin	34162107	38705895	39781674	p<0.05	p<0.05
	Relative BRD4 expression normalized to β-actin	2.47186	0.159889	0.378372
	BRD4 levels in BRD4 KO cells(relative to sgCtrl cells)	1	0.0646837	0.153072
Second Repetition	BRD4	84781952	14801441	17923808
	βactin	29881699	42434996	34101300
	Relative BRD4 expression normalized to β-actin	2.83725	0.348803	0.525605
	BRD4 levels in BRD4 KO cells(relative to sgCtrl cells)	1	0.122937	0.185251
Third Repetition	BRD4	67014456	168015	18559551
	βactin	38355310	39686570	39203360
	Relative BRD4 expression normalized to β-actin	1.7472	0.00423355	0.473417
	BRD4 levels in BRD4 KO cells(relative to sgCtrl cells)	1	0.00242305	0.270957
Figure4.I		MKN45 sgCtrl	MKN45 sgBRD4#1	MKN45 sgBRD4#2	p value(vs. sgCtrl)(BRD4 levels)
Second Repetition	BRD4	49524860	16200520	11391940	sgBRD4#1	sgBRD4#2
	βactin	32976300	26508020	32810260	p<0.05	p<0.05
	Relative BRD4 expression normalized to β-actin	1.50183	0.611155	0.347207
	BRD4 levels in BRD4 KO cells(relative to sgCtrl cells)	1	0.40694	0.231189
First Repetition	BRD4	57089183	13872832	7282328
	βactin	42930213	40136817	34665255
	Relative BRD4 expression normalized to β-actin	1.32981	0.345639	0.210076
	BRD4 levels in BRD4 KO cells(relative to sgCtrl cells)	1	0.259915	0.157974
Third Repetition	BRD4	117601120	3456880	6219570
	βactin	23889040	37382310	31510710
	Relative BRD4 expression normalized to β-actin	4.92281	0.0924737	0.19738
	BRD4 levels in BRD4 KO cells(relative to sgCtrl cells)	1	0.0187847	0.0400949
Figure4.M		AGS sgCtrl	AGS sgBRD4#1	AGS sgBRD4#2	p value(vs. sgCtrl)(BRD4 levels)
First Repetition	BRD4	44497908	1852252	1836816	sgBRD4#1	sgBRD4#2
	BCL2	38428855	28261002	29112371	p<0.05	p<0.05
	βactin	36409274	41754266	38833133	p value(vs. sgCtrl)(BCL2 levels)
	Relative BRD4 expression normalized to β-actin	1.22216	0.0443608	0.0473002	sgBRD4#1	sgBRD4#2
	Relative BCL2 expression normalized to β-actin	1.05547	0.676841	0.749679	p<0.05	p<0.05
	BRD4 levels in BRD4 KO cells(relative to sgCtrl cells)	1	0.0362971	0.0387022
	BCL2 levels in BRD4 KO cells(relative to sgCtrl cells)	1	0.641271	0.71028
Second Repetition	BRD4	46554264	3630960	3646152
	BCL2	50523524	39885332	29726132
	βactin	45544450	44662590	39668510
	Relative BRD4 expression normalized to β-actin	1.02217	0.0812976	0.0919155
	Relative BCL2 expression normalized to β-actin	1.10932	0.893037	0.749363
	BRD4 levels in BRD4 KO cells(relative to sgCtrl cells)	1	0.0795341	0.0899218
	BCL2 levels in BRD4 KO cells(relative to sgCtrl cells)	1	0.805028	0.675514
Third Repetition	BRD4	29072370	4927329	3109516
	BCL2	36122466	26633172	14188125
	βactin	55061370	49551600	49322560
	Relative BRD4 expression normalized to β-actin	0.527999	0.0994383	0.0630445
	Relative BCL2 expression normalized to β-actin	0.65604	0.537484	0.28766
	BRD4 levels in BRD4 KO cells(relative to sgCtrl cells)	1	0.18833	0.119403
	BCL2 levels in BRD4 KO cells(relative to sgCtrl cells)	1	0.819285	0.438479
Figure4.N		HGC27 sgCtrl	HGC27 sgBRD4#1	HGC27 sgBRD4#2	p value(vs. sgCtrl)(BRD4 levels)
Second Repetition	BRD4	48913620	4527250	8014580	sgBRD4#1	sgBRD4#2
	BCL2	60212367	53304984	50316525	p<0.05	p<0.05
	βactin	37610720	45066210	44522100	p value(vs. sgCtrl)(BCL2 levels)
	Relative BRD4 expression normalized to β-actin	1.30052	0.100458	0.180014	sgBRD4#1	sgBRD4#2
	Relative BCL2 expression normalized to β-actin	1.60094	1.18281	1.13015	p<0.05	p<0.05
	BRD4 levels in BRD4 KO cells(relative to sgCtrl cells)	1	0.0772441	0.138416
	BCL2 levels in BRD4 KO cells(relative to sgCtrl cells)	1	0.738827	0.705929
Third Repetition	BRD4	50203230	10032330	16699480
	BCL2	60698960	31922730	21187880
	βactin	46615391	43586037	42051869
	Relative BRD4 expression normalized to β-actin	1.07697	0.230173	0.397116
	Relative BCL2 expression normalized to β-actin	1.30212	0.732407	0.503851
	BRD4 levels in BRD4 KO cells(relative to sgCtrl cells)	1	0.213723	0.368736
	BCL2 levels in BRD4 KO cells(relative to sgCtrl cells)	1	0.562472	0.386946
First Repetition	BRD4	56851404	11244412	14204189
	BCL2	70905940	47762610	41000680
	βactin	42304228	43424936	44918080
	Relative BRD4 expression normalized to β-actin	1.34387	0.258939	0.316224
	Relative BCL2 expression normalized to β-actin	1.6761	1.09989	0.912788
	BRD4 levels in BRD4 KO cells(relative to sgCtrl cells)	1	0.192682	0.235309
	BCL2 levels in BRD4 KO cells(relative to sgCtrl cells)	1	0.656221	0.544592
Figure4.O		MKN45 sgCtrl	MKN45 sgBRD4#1	MKN45 sgBRD4#2	p value(vs. sgCtrl)(BRD4 levels)
First Repetition	BRD4	32220959	13761449	7904513	sgBRD4#1	sgBRD4#2
	BCL2	58946562	38238903	21894804	p<0.05	p<0.05
	βactin	38666880	42717570	42208810	p value(vs. sgCtrl)(BCL2 levels)
	Relative BRD4 expression normalized to β-actin	0.833296	0.32215	0.187272	sgBRD4#1	sgBRD4#2
	Relative BCL2 expression normalized to β-actin	1.52447	0.895156	0.518726	p<0.05	p<0.05
	BRD4 levels in BRD4 KO cells(relative to sgCtrl cells)	1	0.386597	0.224736
	BCL2 levels in BRD4 KO cells(relative to sgCtrl cells)	1	0.587191	0.340266
Second Repetition	BRD4	47963160	22976940	10280410
	BCL2	39403770	28402080	30018870
	βactin	37462651	43939722	41991790
	Relative BRD4 expression normalized to β-actin	1.28029	0.52292	0.24482
	Relative BCL2 expression normalized to β-actin	1.05181	0.646387	0.714875
	BRD4 levels in BRD4 KO cells(relative to sgCtrl cells)	1	0.408437	0.191222
	BCL2 levels in BRD4 KO cells(relative to sgCtrl cells)	1	0.614545	0.679658
Third Repetition	BRD4	39336485	19539129	3671410
	BCL2	40392870	29308160	26826380
	βactin	40307540	38543260	32740050
	Relative BRD4 expression normalized to β-actin	0.975909	0.50694	0.112138
	Relative BCL2 expression normalized to β-actin	1.00212	0.760396	0.819375
	BRD4 levels in BRD4 KO cells(relative to sgCtrl cells)	1	0.519454	0.114906
	BCL2 levels in BRD4 KO cells(relative to sgCtrl cells)	1	0.75879	0.817644
Figure5.A		Ctrl(AGS)	1nM ARV771(AGS)	10nM ARV771(AGS)	100nM ARV771(AGS)	p value(vs. Ctrl)(BRD4 levels)
First Repetition	BRD4	59441610	59566596	46237272	0	1nM ARV771	10nM ARV771	100nM ARV771
	βactin	42828450	50029950	48759975	52349625	p<0.05	p<0.05	p<0.05
	Relative BRD4 expression normalized to β-actin	1.3879	1.19062	0.948263	0
	BRD4 levels in ARV771-treated cells(relative to Ctrl cells)	1	0.857856	0.683236	0
Second Repetition	BRD4	62537550	43118100	30098025	0
	βactin	43519652	47892236	47585044	49931468
	Relative BRD4 expression normalized to β-actin	1.437	0.900315	0.63251	0
	BRD4 levels in ARV771-treated cells(relative to Ctrl cells)	1	0.626526	0.440162	0
Third Repetition	BRD4	85161846	41918107	32386354	0
	βactin	35299112	37212564	35485920	40162276
	Relative BRD4 expression normalized to β-actin	2.41258	1.12645	0.912654	0
	BRD4 levels in ARV771-treated cells(relative to Ctrl cells)	1	0.466907	0.37829	0
Figure5.E		Ctrl(HGC27)	1nM ARV771(HGC27)	10nM ARV771(HGC27)	100nM ARV771(HGC27)	p value(vs. Ctrl)(BRD4 levels)
First Repetition	BRD4	50321163	50829681	27315870	0	1nM ARV771	10nM ARV771	100nM ARV771
	βactin	53400768	56020294	50570490	53357182	p<0.05	p<0.05	p<0.05
	Relative BRD4 expression normalized to β-actin	0.94233	0.907344	0.540154	0
	BRD4 levels in ARV771-treated cells(relative to Ctrl cells)	1	0.962873	0.573211	0
Second Repetition	BRD4	76635436	68484188	50119904	0
	βactin	44254738	48138628	55011378	46537564
	Relative BRD4 expression normalized to β-actin	1.73169	1.42265	0.911083	0
	BRD4 levels in ARV771-treated cells(relative to Ctrl cells)	1	0.821536	0.526124	0
Third Repetition	BRD4	49033350	39135600	15177750	0
	βactin	46941400	54266812	53439324	45049380
	Relative BRD4 expression normalized to β-actin	1.04457	0.72117	0.284018	0
	BRD4 levels in ARV771-treated cells(relative to Ctrl cells)	1	0.690402	0.271901	0
Figure5.I		Ctrl(MKN45)	1nM ARV771(MKN45)	10nM ARV771(MKN45)	100nM ARV771(MKN45)	p value(vs. Ctrl)(BRD4 levels)
First Repetition	BRD4	52072986	53105064	33773230	0	1nM ARV771	10nM ARV771	100nM ARV771
	βactin	46282632	45865544	45243712	42702272	p>0.05	p<0.05	p<0.05
	Relative BRD4 expression normalized to β-actin	1.12511	1.15784	0.746473	0
	BRD4 levels in ARV771-treated cells(relative to Ctrl cells)	1	1.02909	0.663468	0
Second Repetition	BRD4	46587695	39827480	28986188	0
	βactin	46065652	47848384	50355320	47970972
	Relative BRD4 expression normalized to β-actin	1.01133	0.832368	0.575633	0
	BRD4 levels in ARV771-treated cells(relative to Ctrl cells)	1	0.823041	0.569183	0
Third Repetition	BRD4	101504910	81740490	55416426	0
	βactin	39905775	44395800	42865800	38752200
	Relative BRD4 expression normalized to β-actin	2.54361	1.84118	1.29279	0
	BRD4 levels in ARV771-treated cells(relative to Ctrl cells)	1	0.723842	0.508249	0
Figure5.M		Ctrl(AGS)	100nM ARV771(AGS)	p value(vs. Ctrl)(BRD4 levels)
First Repetition	BRD4	59575460	0	p<0.05
	BCL2	50028745	32658210	p value(vs. Ctrl)(BCL2 levels)
	βactin	57394696	57917358	p<0.05
	Relative BRD4 expression normalized to β-actin	1.038	0
	Relative BCL2 expression normalized to β-actin	0.871661	0.563876
	BRD4 levels in ARV771-treated cells(relative to Ctrl cells)	1	0
	BCL2 levels in ARV771-treated cells(relative to Ctrl cells)	1	0.646898
Second Repetition	BRD4	48538800	0
	BCL2	49602579	20570876
	βactin	56928970	57515360
	Relative BRD4 expression normalized to β-actin	0.85262	0
	Relative BCL2 expression normalized to β-actin	0.871306	0.357659
	BRD4 levels in ARV771-treated cells(relative to Ctrl cells)	1	0
	BCL2 levels in ARV771-treated cells(relative to Ctrl cells)	1	0.410486
Third Repetition	BRD4	71922154	0
	BCL2	44421469	29316922
	βactin	50416100	47126240
	Relative BRD4 expression normalized to β-actin	1.42657	0
	Relative BCL2 expression normalized to β-actin	0.881097	0.622093
	BRD4 levels in ARV771-treated cells(relative to Ctrl cells)	1	0
	BCL2 levels in ARV771-treated cells(relative to Ctrl cells)	1	0.706044
Figure5.N		Ctrl(HGC27)	100nM ARV771(HGC27)	p value(vs. Ctrl)(BRD4 levels)
First Repetition	BRD4	101080253	0	p<0.05
	BCL2	64545596	22646988	p value(vs. Ctrl)(BCL2 levels)
	βactin	40746195	37489221	p<0.05
	Relative BRD4 expression normalized to β-actin	2.48073	0
	Relative BCL2 expression normalized to β-actin	1.58409	0.604093
	BRD4 levels in ARV771-treated cells(relative to Ctrl cells)	1	0
	BCL2 levels in ARV771-treated cells(relative to Ctrl cells)	1	0.381351
Second Repetition	BRD4	90743462	0
	BCL2	78388682	44511404
	βactin	37729315	37556805
	Relative BRD4 expression normalized to β-actin	2.40512	0
	Relative BCL2 expression normalized to β-actin	2.07766	1.18518
	BRD4 levels in ARV771-treated cells(relative to Ctrl cells)	1	0
	BCL2 levels in ARV771-treated cells(relative to Ctrl cells)	1	0.570438
Third Repetition	BRD4	20924148	0
	BCL2	83303040	40292760
	βactin	42272229	37322238
	Relative BRD4 expression normalized to β-actin	0.494986	0
	Relative BCL2 expression normalized to β-actin	1.97063	1.07959
	BRD4 levels in ARV771-treated cells(relative to Ctrl cells)	1	0
	BCL2 levels in ARV771-treated cells(relative to Ctrl cells)	1	0.54784
Figure5.O		Ctrl(MKN45)	100nM ARV771(MKN45)	p value(vs. Ctrl)(BRD4 levels)
First Repetition	BRD4	82432042	0	p<0.05
	BCL2	38789760	20751232	p value(vs. Ctrl)(BCL2 levels)
	βactin	32216896	32016832	p<0.05
	Relative BRD4 expression normalized to β-actin	2.55866	0
	Relative BCL2 expression normalized to β-actin	1.20402	0.648135
	BRD4 levels in ARV771-treated cells(relative to Ctrl cells)	1	0
	BCL2 levels in ARV771-treated cells(relative to Ctrl cells)	1	0.53831
Second Repetition	BRD4	115381212	0
	BCL2	41049332	29481186
	βactin	27028760	21080664
	Relative BRD4 expression normalized to β-actin	4.26883	0
	Relative BCL2 expression normalized to β-actin	1.51873	1.39849
	BRD4 levels in ARV771-treated cells(relative to Ctrl cells)	1	0
	BCL2 levels in ARV771-treated cells(relative to Ctrl cells)	1	0.920833
Third Repetition	BRD4	92793681	0
	BCL2	43626560	23688640
	βactin	30783155	31496725
	Relative BRD4 expression normalized to β-actin	3.01443	0
	Relative BCL2 expression normalized to β-actin	1.41722	0.752099
	BRD4 levels in ARV771-treated cells(relative to Ctrl cells)	1	0
	BCL2 levels in ARV771-treated cells(relative to Ctrl cells)	1	0.530685
